# Supplementary material for: Esthetic Rehabilitation of Maxillary Anterior Teeth, Including an Immediate Provisionalization with an Implant-Supported Fixed Dental Prosthesis
Source: J Clin Med. 2019 Mar 28;8(4):428. doi: 10.3390/jcm8040428 (PMC6518017; doi:10.3390/jcm8040428)
Supplement: Supplementary file 1 [file jcm-08-00428-s001.zip]

Archive with 1 entries (1 files):
- jcm-453308-supplementary.mp4
